# Supplementary material for: Engineered Membranes for Residual Cell Trapping on Microfluidic Blood Plasma Separation Systems: A Comparison between Porous and Nanofibrous Membranes
Source: Membranes (Basel). 2021 Aug 31;11(9):680. doi: 10.3390/membranes11090680 (PMC8470088; doi:10.3390/membranes11090680)
Supplement: Supplementary file 1 [file membranes-11-00680-s001.zip]

Archive with 1 entries (1 files):
- membranes-1356479-supplementary.pdf
